# Supplementary material for: Plastid phylogenomics uncovers multiple species in Medicago truncatula (Fabaceae) germplasm accessions
Source: Sci Rep. 2022 Dec 7;12:21172. doi: 10.1038/s41598-022-25381-1 (PMC9729603; doi:10.1038/s41598-022-25381-1)
Supplement: Supplementary file 2 — Supplementary Tables. [file 41598_2022_25381_MOESM2_ESM.xlsx]

## Sheet: Table S1
Table S1. Plastid genome assembly information.
HapMap ID	Population	Seeds origin	SRA run number	Number of used reads from total SRA reads	GC%	Plastome assembly	Mean coverage	Length	45-kb inversion	Species identification in the HapMap website*	Number of polymorphic sites (frequency > 0.25)
HM004	DZA045-6	INRA-Montpellier	SRR1584397	19937452	34.8	complete	1165	123788	absence	not applicable	0
HM005	DZA315-16	INRA-Montpellier	SRR1034078	25661440	42.7	incomplete	1033	not applicable	not applicable	not applicable	1
HM006	F83005-5	INRA-Montpellier	SRR1034166	32398910	41.6	incomplete	623	not applicable	not applicable	not applicable	18
HM010	SA24714	INRA-Montpellier	SRR1664358	19917308	34.4	complete	2225	123718	absence	not applicable	0
HM017	A10	ENSAT-Toulouse	SRR1034116	39375220	39.1	complete	1789	123895	presence	not applicable	0
HM018_1	A20	ENSAT-Toulouse	SRR1034183	25315680	42.2	incomplete	478	not applicable	not applicable	not applicable	523
HM018_2	A20	ENSAT-Toulouse	SRR2876952	19893596	34.3	complete	2265	123512	absence	not applicable	0
HM022_1	TN3.23	ENSAT-Toulouse	SRR1034234	32182714	40.5	incomplete	1974	not applicable	not applicable	not applicable	1
HM022_2	TN3.23	ENSAT-Toulouse	SRR2163426	19923860	33.4	complete	1623	123928	presence	not applicable	0
HM029	R108-C3	INRA-Montpellier	SRR1034139	22119784	40.7	incomplete	554	not applicable	not applicable	M. tricycla	66
HM030	F11013-27	INRA-Montpellier	SRR1034192-SRR1034198	183496582	42.1	incomplete	16040	not applicable	not applicable	M. littoralis	9
HM034	F20089-B	INRA-Montpellier	SRR1548579	20000000	34.1	complete	1950	123844	absence	not applicable	0
HM042	SA09119	INRA-Montpellier	SRR1034299	39641266	40.3	incomplete	1092	not applicable	not applicable	not applicable	4
HM043	SA09944	INRA-Montpellier	SRR1034302	32630252	41.6	incomplete	818	not applicable	not applicable	not applicable	1
HM050	DZA058-J	INRA-Montpellier	SRR1743298	19938960	34.1	complete	909	123820	absence	not applicable	0
HM056_1	ESP074-A	INRA-Montpellier	SRR1034423	10000000	39.1	incomplete	623	not applicable	not applicable	not applicable	1
HM056_2	ESP074-A	INRA-Montpellier	SRR1528749	19574590	36.3	complete	1315	124339	absence	not applicable	0
HM058	ESP163-E	INRA-Montpellier	SRR1034204	31513314	40.2	incomplete	1417	not applicable	not applicable	not applicable	5
HM060_1	F20015-10	INRA-Montpellier	SRR1034319	31337366	40.6	incomplete	1176	not applicable	not applicable	not applicable	0
HM060_2	F20015-10	INRA-Montpellier	SRR2175492	19935520	34.4	complete	2152	123612	absence	not applicable	0
HM065	PRT179-J	INRA-Montpellier	SRR1034223	20863634	43.1	incomplete	693	not applicable	not applicable	not applicable	0
HM095	F20025-4	INRA-Montpellier	SRR2176149	19892534	34	complete	1658	123866	absence	not applicable	0
HM125	ESP175-A	INRA-Montpellier	SRR2188562	19969668	35.2	complete	1676	123747	absence	not applicable	0
HM246	Chateauneu family 1	Katy Heath, UIUC	SRR1034508	8312498	36.9	incomplete	352	not applicable	not applicable	not applicable	0
HM247	Chateauneu family 4	Katy Heath, UIUC	SRR1034320	28515762	37.6	incomplete	1013	not applicable	not applicable	not applicable	7
HM248	Lanautique family 3	Katy Heath, UIUC	SRR1034510	7655676	37.1	incomplete	411	not applicable	not applicable	not applicable	1
HM249	PI660363 SSD	USDA-ARS, Washington	SRR1034440	7511440	34.6	complete	333	123462	presence	M. truncatula	0
HM250	PI660423 SSD	USDA-ARS, Washington	SRR1034443	7560436	34.5	incomplete	362	not applicable	not applicable	M. murex	0
HM251	PI660386 SSD	USDA-ARS, Washington	SRR1034446	4300916	37.4	incomplete	178	not applicable	not applicable	M. truncatula	0
HM252	PI660406 SSD	USDA-ARS, Washington	SRR1034449	3695142	35.2	incomplete	247	not applicable	not applicable	M. turbinata	0
HM253	PI660496 SSD	USDA-ARS, Washington	SRR1034452	2537224	37.3	incomplete	159	not applicable	not applicable	M. truncatula	0
HM254	PI319051 SSD	USDA-ARS, Washington	SRR1034512	8738666	36.9	incomplete	461	not applicable	not applicable	M. truncatula	0
HM255	PI505437 SSD	USDA-ARS, Washington	SRR1034454	10730976	34.8	complete	726	123562	absence	M. murex	0
HM257	PI464815 SSD	USDA-ARS, Washington	SRR1034475	3935970	34.3	complete	205	123701	absence	M. truncatula	0
HM258	PI384655 SSD	USDA-ARS, Washington	SRR1034502	5983190	33.5	complete	411	123721	absence	M. littoralis	0
HM261	PI535618 SSD	USDA-ARS, Washington	SRR1034484	5953290	35.4	incomplete	273	not applicable	not applicable	M. truncatula	730
HM262	PI564941 SSD	USDA-ARS, Washington	SRR1034487	4638724	35.9	complete	230	123877	absence	M. truncatula	0
HM264	PI660409 SSD	USDA-ARS, Washington	SRR1034459	8137570	33	complete	389	123445	presence	M. truncatula	0
HM266	PI660450 SSD	USDA-ARS, Washington	SRR1034490	6323052	35	complete	326	123636	absence	M. truncatula	0
HM267	PI660437 SSD	USDA-ARS, Washington	SRR1034514	9419048	39.6	incomplete	372	not applicable	not applicable	M. truncatula	2
HM273	PI535614 SSD	USDA-ARS, Washington	SRR1034517	8177826	38.3	incomplete	341	not applicable	not applicable	M. truncatula	0
HM274	PI577626 SSD	USDA-ARS, Washington	SRR1034468	8354710	33.8	complete	484	121997	absence	M. murex	0
HM275	PI516949 SSD	USDA-ARS, Washington	SRR1034505	5215036	33.5	complete	583	123927	presence	M. truncatula	0
HM291	PI577648 SSD	USDA-ARS, Washington	SRR1034581	9135684	38.1	incomplete	449	not applicable	not applicable	M. truncatula	1
HM292	PI660360 SSD	USDA-ARS, Washington	SRR1034627	10078542	40.8	incomplete	394	not applicable	not applicable	M. truncatula	104
HM296	PI660444 SSD	USDA-ARS, Washington	SRR1034553	7906960	37.3	incomplete	371	not applicable	not applicable	M. truncatula	0
HM302	PI283662 SSD	USDA-ARS, Washington	SRR1034639	11254752	37.4	incomplete	647	not applicable	not applicable	M. truncatula	0
HM303	PI384636 SSD	USDA-ARS, Washington	SRR1034529	6848932	37.6	incomplete	547	not applicable	not applicable	M. truncatula	0
HM317	PI535615 SSD	USDA-ARS, Washington	SRR1034563	15314394	36.6	incomplete	1131	not applicable	not applicable	M. truncatula	0
HM323	PI495278	USDA-ARS, Washington	SRR1034555	7842194	36.8	incomplete	520	not applicable	not applicable	M. doliata	6
HM324	PI385014	USDA-ARS, Washington	SRR1034606	6216082	37.3	incomplete	210	not applicable	not applicable	M. italica	9
HM334	PI535555	USDA-ARS, Washington	SRR1034572	7714500	37.3	incomplete	339	not applicable	not applicable	M. turbinata	21
HM338	PI537240	USDA-ARS, Washington	SRR1034654	16847628	39.3	incomplete	489	not applicable	not applicable	M. soleirolii	374
HM340	R108-C3		SRR1524305	20000000	33.2	complete	1295	123632	presence	not applicable	0
*, https://medicago.legumeinfo.org/tools/germplasm/

## Sheet: Table S2
Table S2. List of 69 protein coding sequences used for plastid phylogenomic analysis.
atpA
atpB
atpE
atpF
atpH
atpI
ccsA
cemA
clpP
matK
ndhA
ndhB
ndhC
ndhD
ndhE
ndhF
ndhG
ndhH
ndhI
ndhJ
ndhK
petA
petB
petD
petG
petL
petN
psaA
psaB
psaC
psaI
psaJ
psbA
psbB
psbC
psbD
psbE
psbF
psbH
psbI
psbJ
psbK
psbL
psbM
psbN
psbT
psbZ
rbcL
rpl14
rpl16
rpl20
rpl32
rpl33
rpl36
rpoA
rpoB
rpoC1
rpoC2
rps11
rps12
rps14
rps15
rps19
rps2
rps3
rps4
rps7
rps8
ycf3

## Sheet: Table S3
Table S3. Missing CDSs from the concatenated sequence for phylogenomic analysis from incomplete plastomes.
HapMap ID	missing CDS
HM005	psaJ, psbI, psbK, rpl20, rpl32, rpl33, rpl36, rps8, and rps12 exon1
HM022_1	rpl32
HM043	atpH, petN, psaJ, psbI, psbK, rpl32, rpl33, rpl36, rps3, and rps8
HM251	clpP, petN, psbK, and rpl32
HM334	rpl32

## Sheet: Table S4
Table S4. GenBank accession numbers of sequences used in the trnK/matK phylogenetic analysis.
Species	GenBank
Melilotus albus	NC_041419
Trigonella foenum-graecum	NC_042857
Medicago radiata	MK460505
Medicago fischeriana	HM159562
Medicago monspeliaca	MK460506
Medicago astroites	KX832732
Medicago monantha	HM159572
Medicago polyceratia	AF522103
Medicago orthoceras	KX832737
Medicago medicaginoides	MW241997
Medicago lanigera	AF522096
Medicago platycarpos	AF522102
Medicago ruthenica	NC_053371
Medicago archiducis-nicolai	NC_053370
Medicago popovii	KX832739
Medicago hypogaea	AF522094
Medicago biflora	MK460504
Medicago brachycarpa	AF522092
Medicago edgeworthii	NC_052706
Medicago secundiflora	MT584349
Medicago shepardii	HM159586
Medicago blancheana	MK460502
Medicago bonarotiana	HM159556
Medicago suffruticosa	MK460492
Medicago minima	MK460499
Medicago coronata	MT584353
Medicago disciformis	MT584348
Medicago tenoreana	MT584351
Medicago lupulina	MK460497
Medicago orbicularis	MK460500
Medicago carstiensis	HM159558
Medicago heyniana	AF522093
Medicago polymorpha	AF522104
Medicago murex	HM159574
Medicago sauvagei	MT584352
Medicago laciniata	MK460503
Medicago granadensis	HM159563
Medicago intertexta	MK460501
Medicago ciliaris	HM159559
Medicago arabica	MT584354
Medicago pironae	MK460496
Medicago arborea	MK460507
Medicago marina	MK460495
Medicago cancellata	HM159557
Medicago daghestanica	HM159561
Medicago cretacea	MK460491
Medicago rhodopea	HM159578
Medicago papillosa	HM159575
Medicago saxatilis	HM159583
Medicago praecox	MT584350
Medicago prostrata	AF522105
Medicago tetraprostrata	MK460493
Medicago sativa subsp. falcata	MK460490
Medicago sativa subsp. sativa	MK460489
Medicago sativa subsp. glomerata	MK460494
Medicago scutellata	HM159584
Medicago rugosa	KX832743
Medicago noeana	AF522100
Medicago rigidula	HM159579
Medicago turbinata	HM159590
Medicago soleirolii	HM159587
Medicago constricta	HM159560
Medicago italica	AF522095
Medicago italica	HM159566
Medicago littoralis	HM159568
Medicago littoralis	HM159567
Medicago truncatula	NC_003119

## Sheet: Table S5
Table S5. GenBank accession numbers of plastid genomes used in the phylogenomic analysis.
Species	GenBank
Melilotus albus	NC_041419
Trigonella foenum-graecum	NC_042857
Medicago radiata	MK460505
Medicago monspeliaca	MK460506
Medicago ruthenica	NC_053371
Medicago archiducis-nicolai	NC_053370
Medicago edgeworthii	NC_052706
Medicago biflora	MK460504
Medicago suffruticosa	MK460492
Medicago minima	MK460499
Medicago coronata	MT584353
Medicago disciformis	MT584348
Medicago tenoreana	MT584351
Medicago lupulina	MK460497
Medicago orbicularis	MK460500
Medicago arabica	MT584354
Medicago intertexta	MK460501
Medicago sauvagei	MT584352
Medicago laciniata	MK460503
Medicago secundiflora	MT584349
Medicago blancheana	MK460502
Medicago polymorpha	MK460498
Medicago pironae	MK460496
Medicago arborea	MK460507
Medicago marina	MK460495
Medicago tetraprostrata	MK460493
Medicago sativa subsp. falcata	MK460490
Medicago cretacea	MK460491
Medicago sativa subsp. sativa	MK460489
Medicago sativa subsp. glomerata	MK460494
Medicago scutellata	HM159584
Medicago praecox	MT584350
R108	KF241982
Medicago truncatula	NC_003119
Medicago truncatula	JX512022
Medicago truncatula	JX512023
Medicago truncatula	JX512024
